# Supplementary material for: Discovery of a novel ROS-based signature for predicting prognosis and immunosuppressive tumor microenvironment in lung adenocarcinoma
Source: J Cancer. 2024 Mar 17;15(9):2691–711. doi: 10.7150/jca.93975 (PMC10988302; doi:10.7150/jca.93975)
Supplement: Supplementary file 2 — Supplementary tables. [file jcav15p2691s2.zip]

Archive with 17 entries (16 files):
- final_tables_20240312/
- final_tables_20240312/.DS_Store
- __MACOSX/final_tables_20240312/._.DS_Store
- final_tables_20240312/Table S3_Metadata of the Chinese LUAD cohort.xls
- __MACOSX/final_tables_20240312/._Table S3_Metadata of the Chinese LUAD cohort.xls
- final_tables_20240312/Table S6_Univariate Cox regression for OS in training and validation cohorts.docx
- __MACOSX/final_tables_20240312/._Table S6_Univariate Cox regression for OS in training and validation cohorts.docx
- final_tables_20240312/Tabla S1_ROS-related genes.xlsx
- __MACOSX/final_tables_20240312/._Tabla S1_ROS-related genes.xlsx
- final_tables_20240312/Table S2_Clinicopathological characteristics of LUAD patients in the training and validation cohorts.docx
- __MACOSX/final_tables_20240312/._Table S2_Clinicopathological characteristics of LUAD patients in the training and validation cohorts.docx
- final_tables_20240312/Table S7_Multivariate Cox regression for patient outcome in training and validation cohorts.docx
- __MACOSX/final_tables_20240312/._Table S7_Multivariate Cox regression for patient outcome in training and validation cohorts.docx
- final_tables_20240312/Table S5_FOXM1 shRNAs.xls
- __MACOSX/final_tables_20240312/._Table S5_FOXM1 shRNAs.xls
- final_tables_20240312/Table S4_RNA-seq of the Chinese LUAD cohort.xlsx
- __MACOSX/final_tables_20240312/._Table S4_RNA-seq of the Chinese LUAD cohort.xlsx
