# Supplementary material for: Discovery of a novel ROS-based signature for predicting prognosis and immunosuppressive tumor microenvironment in lung adenocarcinoma
Source: J Cancer. 2024 Mar 17;15(9):2691–711. doi: 10.7150/jca.93975 (PMC10988302; doi:10.7150/jca.93975)
Supplement: Supplementary file 2 — Supplementary tables. [file jcav15p2691s2.zip › final_tables_20240312/Table S3_Metadata of the Chinese LUAD cohort.xls]

## Sheet: Sheet1
ID	ROSsig	Risk-group	PFS	PFS.time	Age	Gender (1: Male; 2: Female)	Smoking_history (0: Non-smoker; 1: Smoker)	T_stage	N_stage	M_stage	IHC_CD83	IHC_CD8	IHC_PDL1
1472421	-1.27825	lowrisk	1	13.7333	49	1	1	T1	N2	M0	24.149	46.9117	37.5094
1513833	-1.12945	lowrisk	0	35.0333	71	1	1	T2	N1	M0	35.2423	37.6477	43.8068
1467956	-0.872669	lowrisk	1	4.83333	56	1	0	T2	N2	M0	8.18417	59.2559	36.0834
1451776	-0.417495	lowrisk	0	44.2667	73	1	0	T3	N0	M0	6.79457	65.1624	34.5994
1382284	-0.340584	lowrisk	1	18.2	58	2	0	T2	N2	M0	13.8988	15.8868	24.9861
1525755	-0.115247	lowrisk	0	33.6667	64	1	1	T3	N0	M0	19.4645	37.4111	49.8658
1351748	-0.0705619	lowrisk	1	42.0333	71	1	1	T2	N1	M0	18.394	16.3717	19.7773
1406337	0.0377216	lowrisk	0	51.0333	45	2	0	T1	N1	M0	9.89085	14.6033	29.8698
1468082	0.111226	lowrisk	1	32	60	1	1	T3	N0	M0	17.3468	7.18979	36.7561
1305342	0.141859	lowrisk	0	66.5	71	1	1	T3	N0	M0	14.0732	26.4726	17.512
1379224	0.214515	lowrisk	1	24.3	68	2	0	T2	N2	M0	34.4235	22.292	22.2021
1483080	0.237221	lowrisk	1	16	62	1	1	T2	N2	M0	6.69097	35.1978	42.2325
1434838	0.319204	lowrisk	1	9.63333	62	1	1	T2	N2	M0	10.393	49.8043	30.9158
712324	0.336533	lowrisk	0	63.5	63	2	0	T3	N0	M0	21.5073	16.7009	9.71582
1319958	0.3403	lowrisk	0	64.1667	52	1	1	T1	N1	M0	30.0305	22.0646	18.6033
1520219	0.36005	lowrisk	1	15.0667	65	2	0	T1	N2	M0	26.4437	29.7173	46.9411
1389636	0.362205	lowrisk	1	16.2333	73	1	1	T3	N2	M0	23.1608	34.0779	27.548
1605112	0.417574	lowrisk	0	24.2667	50	2	0	T4	N2	M0	28.9135	52.9529	65.9277
1380507	0.445008	lowrisk	1	24.3	57	2	0	T1	N1	M0	3.86636	50.2452	23.2631
1303097	0.463167	lowrisk	0	64.4	63	2	0	T1	N1	M0	9.10378	10.4584	15.9534
1389627	0.480891	lowrisk	1	19.4667	66	1	1	T3	N2	M0	8.36788	23.1877	26.5367
1403298	0.482168	lowrisk	0	51.4667	60	1	1	T2	N2	M0	9.59263	9.55685	28.4396
1609814	0.49214	lowrisk	1	7.03333	61	1	1	T3	N1	M0	6.6399	28.117	68.2009
1350114	0.492163	lowrisk	1	31	64	1	0	T2	N1	M0	5.77963	34.9359	19.6745
1466062	0.545935	lowrisk	1	18.1	63	1	1	T1	N1	M0	6.35036	28.3646	34.7481
1401767	0.548773	lowrisk	0	51.5667	67	1	0	T2	N0	M0	14.4512	63.2974	27.7597
1553653	0.557103	lowrisk	1	17.9667	66	1	1	T2	N1	M0	9.36859	54.3417	58.7578
1521338	0.565232	lowrisk	0	34.2333	64	1	1	T1	N1	M0	13.5067	23.7418	48.7482
1468863	0.569235	lowrisk	0	41.6	66	1	1	T2	N1	M0	5.10324	36.1441	37.2731
1293281	0.574789	lowrisk	1	8.63333	70	1	1	T4	N0	M0	4.85753	25.0521	13.8387
1446565	0.59708	lowrisk	0	44.9667	56	1	1	T2	N1	M0	14.3345	62.6567	31.8488
1525954	0.634922	lowrisk	1	27.7333	50	1	1	T2	N2	M0	14.6947	6.72224	53.1988
1610805	0.643493	lowrisk	0	22.8	71	1	0	T2	N1	M0	6.05343	63.3455	70.9864
1298766	0.646462	lowrisk	1	11.8667	66	1	1	T3	N0	M0	5.09466	13.0544	15.3099
1466948	0.64856	lowrisk	0	38.3	66	1	1	T2	N2	M0	13.0388	19.1827	35.7569
1324763	0.738424	lowrisk	1	21.0667	64	2	0	T1	N1	M0	12.571	17.8018	19.0398
1512856	0.747477	lowrisk	0	35.5667	48	2	0	T1	N1	M0	21.5938	19.5451	42.706
1426593	0.750498	lowrisk	0	47.7667	48	1	1	T1	N2	M0	6.32744	42.6854	30.5275
1365375	0.801988	lowrisk	0	56.9	60	2	0	T2	N1	M0	12.4926	40.4867	21.0788
1513492	0.804354	highrisk	1	5	36	1	0	T4	N2	M0	14.6937	15.9505	43.6831
1552280	0.837823	highrisk	1	15.5667	63	1	1	T2	N2	M0	11.2812	26.6169	58.2009
1516019	0.857153	highrisk	1	11.1333	65	1	1	T3	N0	M0	3.60139	38.1519	46.4641
1474557	0.871378	highrisk	0	40.4	80	1	1	T3	N0	M0	18.3016	43.1941	39.4361
1511228	0.887964	highrisk	1	8.83333	64	1	1	T2	N1	M0	7.7327	30.839	42.559
1388509	0.892945	highrisk	0	53.2	45	1	0	T2	N2	M0	6.47306	17.0043	24.9928
786220	0.893007	highrisk	1	16.8667	64	2	0	T1	N1	M0	8.22665	8.53063	12.4086
1405005	0.963289	highrisk	1	27.4333	48	2	0	T3	N0	M0	17.5863	17.5415	28.7946
1509290	0.968111	highrisk	0	35.5333	77	1	1	T3	N1	M0	10.2486	33.7428	42.5335
1472494	1.0348	highrisk	1	14.9	51	1	1	T2	N2	M0	6.67894	15.623	39.4114
1298180	1.06297	highrisk	1	14.8333	66	2	0	T1	N1	M0	7.87466	18.3675	15.1082
1477343	1.09319	highrisk	0	39	68	1	1	T1	N1	M0	4.86392	32.5468	41.1147
1391025	1.12532	highrisk	1	19.4667	74	2	0	T3	N1	M0	45.1785	28.8471	27.6354
1404354	1.1924	highrisk	1	18.9	61	1	1	T2	N1	M0	10.6173	44.5257	28.5641
1425583	1.25104	highrisk	1	5.73333	72	1	1	T2	N2	M0	6.50309	24.9249	30.4164
1576819	1.2517	highrisk	0	19.0667	34	1	0	T1	N0	M0	5.81548	20.193	63.5893
1552682	1.26427	highrisk	1	6.96667	60	1	0	T2	N1	M0	14.0686	25.9219	58.6837
1297899	1.34834	highrisk	0	67.6333	59	1	0	T3	N0	M0	8.31419	22.7132	14.1087
1516760	1.36804	highrisk	1	24.5667	71	1	1	T2	N0	M0	4.62404	12.6207	46.7135
1599951	1.45465	highrisk	0	24.1	54	1	1	T1	N1	M0	19.7313	23.7614	65.3918
1534299	1.47175	highrisk	1	9.23333	66	1	1	T2	N1	M0	6.659	44.3739	57.5159
1476126	1.72501	highrisk	1	1.5	51	1	1	T3	N2	M0	14.784	52.7729	39.8738
1527039	1.76439	highrisk	1	15.1	72	1	0	T2	N1	M0	6.50974	25.8703	55.9484
1313123	2.00775	highrisk	1	23.4	64	1	1	T2	N1	M0	17.5138	15.5811	17.7263
1443937	2.30403	highrisk	0	12.8	64	1	1	T4	N1	M0	14.6974	20.4337	31.2083
1465348	2.3096	highrisk	0	18.6667	60	1	1	T2	N1	M0	6.79276	18.1988	34.6887
1321055	2.36491	highrisk	1	18.2	55	1	0	T2	N1	M0	5.18253	17.7522	18.9279
