# Supplementary material for: Discovery of a novel ROS-based signature for predicting prognosis and immunosuppressive tumor microenvironment in lung adenocarcinoma
Source: J Cancer. 2024 Mar 17;15(9):2691–711. doi: 10.7150/jca.93975 (PMC10988302; doi:10.7150/jca.93975)
Supplement: Supplementary file 2 — Supplementary tables. [file jcav15p2691s2.zip › final_tables_20240312/Tabla S1_ROS-related genes.xlsx]

## Sheet: ros
ROS-related genes
AATF
ABCB7
ABCD1
ABCD2
ACE2
ACOD1
ACOX1
ACP5
ADGRB1
AGT
AGTR1
AKR1C1
AKR1C3
ALOX12
ALOX5
APOA4
ARF4
ARG2
ATG5
ATP5IF1
ATP7A
BCL2
BCO2
BCR
BECN1
BIRC2
BMP7
BNIP3
BRCA1
BST1
CAT
CBR1
CBS
CCN1
CCN2
CCN6
CCS
CD177
CD36
CDKN1A
CFLAR
CLCN3
CLEC7A
COA8
COQ7
CRP
CRYAB
CTNS
CYB5R4
CYBA
CYBB
CYP1A1
CYP1A2
CYP1B1
DCXR
DDIT4
DHFR
DHFRP1
DHRS4
DRD5
DUOX1
DUOX2
DUOXA1
DUOXA2
EDN1
EIF6
ENSG00000274276
EPX
F2
F2RL1
FANCC
FBLN5
FOXM1
FOXO1
FPR2
FYN
G6PD
GADD45A
GBF1
GCH1
GNAI2
GNAI3
GPX1
GPX3
GRB2
GRIN1
GSTP1
H19
HBA1
HBA2
HBB
HBD
HBE1
HBG1
HBG2
HBM
HBQ1
HBZ
HDAC6
HIF1A
HK2
HP
HVCN1
IER3
IFI6
IL19
IMMP2L
INAVA
INS
ITGAM
ITGB2
LEP
LPO
LRRK2
MAOB
MAPK14
MAPT
MIR181A2
MIR21
MIR24-1
MIR27B
MIR590
MIR675
MMP3
MMP8
MPO
MPV17
MPV17L
MT-CO2
MT-ND2
MT3
MTCO2P12
MYCN
NCF1
NCF1B
NCF1C
NCF2
NCF4
NDUFA13
NDUFC2
NDUFS1
NDUFS3
NDUFS4
NFE2L2
NNT
NOS2
NOS3
NOX1
NOX3
NOX4
NOX5
NOXA1
NOXO1
NQO1
NRROS
P2RX7
PAGE4
PARK7
PARL
PAX2
PDGFB
PDGFRB
PDK3
PDK4
PID1
PIKFYVE
PINK1
PLA2R1
PLCG2
PLIN5
PMAIP1
PON3
PPARA
PRCP
PRDX1
PRDX2
PRDX3
PRDX4
PRDX5
PREX1
PRG3
PRKCD
PRKN
PTK2B
PXDN
PXDNL
RAB27A
RAC1
RAC2
RFK
RHOA
RIPK1
RIPK3
RNF41
ROMO1
SESN1
SESN2
SFTPD
SH3PXD2A
SH3PXD2B
SIRT2
SIRT5
SLC18A2
SLC1A1
SLC25A33
SLC30A10
SLC5A3
SNCA
SOD1
SOD2
SOD3
SPHK2
STK17A
SYK
TAFA4
TFAP2A
TGFB1
TGFBR2
THBS1
TIGAR
TLR4
TLR6
TNF
TP53
TPO
TRAP1
TSPO
TUSC2
TYROBP
UCP1
UCP2
VAV1
XDH
ZC3H12A
ZNF205
