# Supplementary material for: Discovery of a novel ROS-based signature for predicting prognosis and immunosuppressive tumor microenvironment in lung adenocarcinoma
Source: J Cancer. 2024 Mar 17;15(9):2691–711. doi: 10.7150/jca.93975 (PMC10988302; doi:10.7150/jca.93975)
Supplement: Supplementary file 2 — Supplementary tables. [file jcav15p2691s2.zip › final_tables_20240312/Table S5_FOXM1 shRNAs.xls]

## Sheet: Sheet1
Target	Sequence (5'-3')
FOXM1 shRNA #1	GGATCCGCAAATTTCCAGCCGGAATCATTCAAGAGATGATTCCGGCTGGAAATTTGCTTTTTTGAATTC
FOXM1 shRNA #2	GGATCCGCAAAGACAGGAGAGCTATGCTTCAAGAGAGCATAGCTCTCCTGTCTTTGCTTTTTTGAATTC
FOXM1 shRNA #3	GGATCCGAGGCCACCCTACTCTTATATTTCAAGAGAATATAAGAGTAGGGTGGCCTCTTTTTTGAATTC
