# Supplementary material for: Discovery of a novel ROS-based signature for predicting prognosis and immunosuppressive tumor microenvironment in lung adenocarcinoma
Source: J Cancer. 2024 Mar 17;15(9):2691–711. doi: 10.7150/jca.93975 (PMC10988302; doi:10.7150/jca.93975)
Supplement: Supplementary file 2 — Supplementary tables. [file jcav15p2691s2.zip › final_tables_20240312/Table S4_RNA-seq of the Chinese LUAD cohort.xlsx]

## Sheet: Table S5
Sample_ID	A2M	ABCB1	ABCF1	ABL1	ACAD9	ACAN	ACTB	ACTG1	ACTL6A	ACTL6B	ACVR1B	ACVR1C	ACVR2A	ADA	ADAM12	ADGRE2	ADGRE5	ADORA2A	AFDN	AGK	AICDA	AIF1	AIRE	AKR1C3	AKT1	AKT2	AKT3	ALAS1	ALCAM	ALK	ALKBH2	ALKBH3	ALOX15B	AMBP	AMER1	AMH	AMMECR1L	ANGPT1	ANP32B	ANXA1	APAF1	APBB1	APC	APC2	APH1B	APOE	APP	APPL1	AR
1516019	3.50408	3.78426	6.23598	6.31971	6.33114	2.80639	15.9785	14.496	4.24308	5.42498	10.6128	3.357	3.55989	6.99471	5.87431	5.80721	7.85761	5.44233	10.9024	5.65406	7.67601	9.54481	5.01706	6.17343	9.81026	6.6284	3.9778	4.91075	2.09249	8.73921	6.38156	5.96114	7.51652	6.24786	3.50401	7.46222	11.3103	3.71089	11.0829	9.22412	4.87864	8.47966	4.02631	3.96736	5.27458	10.3825	7.25127	7.16876	9.95227
1319958	5.32648	3.65145	6.4607	5.99664	5.70651	3.6925	15.7515	14.1653	4.41387	4.41137	11.9461	5.57456	3.65624	7.04262	6.70735	4.96335	8.2549	5.13403	11.122	6.15539	6.11316	9.45102	3.91857	8.65951	10.1351	6.92401	5.39341	5.57787	3.13863	7.45179	5.31255	5.99929	6.67051	5.07263	2.64297	5.81167	9.21476	3.26304	11.0192	8.3504	3.63748	8.46451	4.9352	2.54827	5.1703	9.64092	7.71911	6.33498	11.2532
1525954	3.82248	4.18363	7.67548	7.42196	8.05011	3.43755	14.2812	13.2824	6.81857	6.14967	9.24295	5.00709	4.03552	9.12508	6.66584	6.09604	7.90658	6.09147	10.4782	6.67901	6.56497	6.75188	4.77229	12.1256	9.74612	7.89276	4.13835	6.49069	2.51083	8.81296	6.51752	6.59122	7.58162	5.8733	3.00767	10.9011	9.44957	3.74259	11.6901	9.50385	4.25755	8.19557	4.81504	3.86818	5.21062	9.897	9.67184	6.93687	10.5513
1509290	1.79224	2.50613	5.67492	5.44584	5.11402	0.226449	14.9234	14.227	5.33716	3.58389	12.3541	4.0725	2.34731	7.15469	4.72815	4.65634	7.33869	3.94962	10.1662	4.18656	5.77566	7.4732	2.3111	7.96629	10.6285	5.52224	4.24689	4.62779	1.55756	8.59095	5.85253	4.22901	4.16499	3.9523	3.27714	8.11865	10.3833	1.28686	12.6561	8.39133	3.30474	6.11981	2.88787	3.4106	2.70486	9.03534	6.65033	5.10312	10.6808
1446565	6.14441	0	6.97536	5.55485	5.12493	2.19544	15.0832	13.5978	5.03218	4.86126	9.22562	4.25685	3.6182	6.73377	3.33477	4.03143	6.40603	4.72079	9.26313	3.06497	8.35811	9.88233	3.57672	6.31997	8.01289	5.61072	4.30196	4.80809	2.31633	7.07323	6.10779	6.13455	5.98746	1.64076	4.79237	5.06656	11.5649	4.75014	9.63981	8.60122	5.78662	7.14346	4.6851	5.57626	2.28576	9.80968	6.00941	7.32998	8.62007
1525755	4.4658	1.68288	6.43269	6.51771	7.81789	1.13659	15.5942	13.6481	5.37671	0.588181	10.6624	1.94838	1.21668	7.74012	6.37863	7.19244	9.16804	5.23657	10.0398	5.25601	1.67328	7.22628	0	5.70313	10.5925	8.12139	4.54447	5.79664	2.59897	4.56192	4.26322	5.1809	5.19194	0	0.629917	4.2656	4.87002	2.15239	8.20616	9.07476	2.30495	8.0412	3.6969	0.69267	3.38604	11.2357	8.47735	5.38634	10.2206
1365375	7.82334	2.98263	6.51124	5.97182	6.83009	1.51154	15.3903	14.2138	5.14893	4.057	12.5299	3.49381	1.51381	6.62842	4.50548	3.707	8.31216	4.83794	11.9397	4.70317	6.07039	8.49712	2.42425	9.45891	8.88085	6.04069	4.97365	5.29516	3.86774	6.64802	5.96568	4.9327	7.77014	3.3659	2.6838	4.32923	9.61484	5.44223	11.3825	9.06135	2.85562	8.07027	3.89542	3.29482	3.70319	11.9226	8.12232	6.8993	12.2525
1388509	5.64749	2.73397	7.3833	6.64782	6.40818	2.4934	15.3351	14.3237	4.49614	6.20497	11.1664	5.22779	3.20907	6.67045	4.97712	4.33765	6.91774	4.86004	12.4223	6.23338	5.53037	7.89647	1.08531	7.70303	12.7416	7.93074	4.52148	5.07547	3.61281	7.8477	6.47947	5.13765	9.79036	4.09937	2.40802	3.92406	8.99412	2.7836	10.8818	7.40098	3.48059	8.36185	3.08254	3.1869	3.80164	10.5465	8.07056	6.15954	10.6795
1389636	5.93323	0	6.17176	5.54208	5.64027	2.2515	15.4372	13.9877	4.59324	2.32803	13.1114	3.21827	1.9776	6.72055	4.31523	4.14524	8.6869	2.81926	11.0146	4.01814	6.50207	9.83483	2.47414	6.74049	9.19617	5.78866	3.67622	5.11038	1.85089	6.20311	5.2232	4.23733	5.57233	0	3.23004	4.62724	10.725	4.08206	11.664	8.94574	4.33258	7.2328	3.57021	4.00698	3.07123	9.9878	6.3315	5.90861	12.1655
1434838	6.65317	4.02227	6.68623	5.65837	7.10447	3.12945	14.6437	13.2247	4.59628	5.66989	10.9766	4.96616	4.12855	5.84225	5.62986	5.89331	9.02489	4.7279	10.672	5.329	8.28761	8.80683	5.04284	7.10469	9.81865	7.2645	4.66108	6.14207	4.01123	9.04531	6.5893	5.22544	6.72576	5.23601	3.78499	7.97939	10.9433	4.92211	9.61011	8.22693	5.85095	8.94136	4.69328	3.2929	5.55318	10.8863	6.73719	7.42256	12.9351
1403298	4.18447	0.521362	6.0989	6.8899	4.41869	0.325246	15.7313	14.7483	6.06595	0	12.2844	3.33423	2.29602	6.35806	2.40051	5.76066	9.55141	5.44481	11.4257	4.39128	5.66429	8.78807	1.42471	4.18539	9.89546	5.83009	5.00536	5.53343	2.76208	7.00098	6.31699	3.82856	5.18129	4.02333	2.76437	6.60649	8.69024	0.342354	12.4237	8.44923	3.36207	7.05237	3.57305	3.50498	0	6.94746	7.27301	5.97668	10.9432
1553653	5.49641	2.45989	6.80748	7.21454	7.26992	4.22923	14.7125	13.1009	3.62153	4.81294	11.3373	4.16111	2.81381	8.29011	6.76731	6.77904	8.97023	5.88037	11.9224	6.0409	4.72892	8.41894	1.81619	5.21467	11.7193	8.49909	4.64195	6.42674	2.48307	7.74147	5.86345	6.06383	9.37188	3.39613	1.77417	8.03866	8.36856	3.2073	10.1879	7.51911	2.72438	9.59117	3.15252	2.37288	4.67315	10.8324	8.75781	5.7257	11.2812
1351748	2.93011	3.6477	7.10049	4.72452	5.43992	3.78562	14.297	12.7619	5.29522	2.19565	10.7641	3.52099	1.03328	5.70242	5.08693	4.69555	7.76996	4.19088	11.0608	5.37901	7.27436	8.19286	4.10686	6.46643	12.0521	7.69224	3.61389	5.48088	2.49661	7.38517	5.24789	3.92013	7.31136	4.49965	3.02513	5.32978	10.2408	1.84009	9.03219	6.62034	4.61434	8.28608	3.27312	2.92152	3.82664	8.45956	6.50564	6.52075	13.1217
1610805	6.91354	1.38782	6.24344	7.21042	6.75089	0.555444	15.4849	13.5266	5.22162	1.25127	10.4527	1.12977	3.18113	6.91337	4.45486	5.28933	8.33767	5.52115	10.3634	5.56659	3.32295	8.8764	1.35853	5.44542	10.5748	7.86437	3.77759	5.75892	3.93747	3.98506	2.66651	5.23997	8.90212	0	1.32281	4.01071	7.43699	3.51663	8.76995	7.87816	2.07514	8.31398	2.61126	1.98473	3.82978	12.3511	7.66945	5.29031	10.7067
1512856	5.28633	3.82779	6.30479	6.94104	6.48763	2.68891	15.8128	14.2881	4.72002	4.4825	11.4667	2.70357	2.78554	6.02357	4.41032	7.15352	9.46483	4.95543	9.99568	5.20482	7.03668	9.30002	5.2209	7.42409	10.2963	7.89652	3.27668	5.87913	3.69184	7.65259	4.6733	6.35401	11.546	5.41099	4.09842	6.90612	9.64626	3.43707	10.652	8.79327	4.90082	7.92948	4.17472	3.38424	3.21749	9.91974	7.67496	6.56745	10.0664
1609814	8.10963	0.941591	5.90101	6.91441	5.14153	0	16.2005	14.5426	5.33686	0.836799	11.0033	0	2.54227	6.56519	3.63986	3.71942	8.69253	5.01187	10.9587	4.18355	2.5113	9.72762	0.531418	8.26239	10.9567	6.23192	3.48559	6.15206	3.54883	4.65479	4.02047	4.11219	8.44627	0.962941	0.361766	5.90543	8.10473	4.36048	9.8204	10.3145	1.80548	7.80949	3.36308	0.881375	2.99063	9.4902	7.53577	6.3176	8.826
1476126	5.87213	0.944208	7.06772	7.78434	7.75572	4.19309	15.4049	14.7972	6.11605	7.80872	8.31958	1.03475	4.01509	7.86157	4.35331	5.10871	8.09301	6.91519	9.86417	5.98516	2.98987	7.73663	3.66981	3.80901	9.94243	7.77377	6.28744	5.13342	4.94114	2.47802	4.63746	5.92532	2.94846	0.122526	0.792295	12.2024	6.16678	1.72278	9.63464	8.20296	2.64041	9.10964	3.88395	5.97207	4.03164	10.423	9.78404	5.56436	9.30575
1605112	4.3939	0.721159	6.54216	7.19412	7.35673	0.702993	15.8264	13.8904	4.94191	1.98301	8.98538	0.817673	2.15469	7.27782	5.44786	6.724	9.10837	4.72025	9.72885	5.02828	3.2372	6.9621	1.97377	6.52474	10.1738	7.84614	3.09966	6.99961	3.61461	7.44079	4.18296	5.76015	8.95236	2.66662	1.2255	7.80522	5.06085	1.22031	8.57694	8.29191	2.69349	7.54782	3.51178	1.60114	3.78447	12.1986	8.0741	4.72241	10.4056
1474557	3.38985	0.392638	6.75116	7.00618	5.64026	1.06366	16.331	14.5994	5.48322	2.7589	11.4209	1.71386	1.99914	6.92062	5.72103	4.1129	7.12427	3.84702	10.4657	4.34315	3.31395	7.45933	1.77439	5.60797	9.89729	6.6517	4.58685	4.57039	1.29547	6.69183	5.19365	5.19537	4.36168	0	2.02141	7.06629	6.99121	2.91516	10.3268	8.22268	1.62295	7.2717	4.25319	2.00299	2.1578	7.25924	8.13673	5.67405	10.5561
1483080	3.25903	1.45701	6.54678	7.35638	7.41516	5.3887	14.683	13.2649	5.94097	0	9.65047	3.03267	3.19079	8.06716	7.51792	5.08738	6.61217	5.10967	9.68644	5.33021	6.3769	5.69644	3.32278	9.37137	9.65264	8.16829	3.15418	6.29972	3.72675	3.42034	3.78989	5.46429	3.61214	0	3.21486	9.04065	9.39481	3.63858	9.22221	8.20439	4.54152	7.5578	3.94751	3.78369	2.77705	8.68421	7.70675	6.31899	12.2995
1534299	3.77105	1.31985	6.76697	7.83239	6.94966	1.52148	15.0583	14.6721	6.99939	1.71265	9.04691	3.38254	1.80087	7.09135	6.57986	4.11531	7.6438	3.74627	8.73731	6.01165	2.57371	6.97714	1.17562	12.6357	9.7328	6.9851	1.87749	5.3599	4.0211	3.86333	3.73773	5.87623	4.83121	1.74328	1.55262	5.36133	5.92804	2.6238	10.5754	9.68042	2.24806	5.1962	3.39977	0.990017	2.45971	8.61362	9.59245	6.10833	9.0736
1466062	5.11127	2.46824	6.88974	6.98414	6.69005	3.83364	15.4167	13.3066	4.38902	3.35146	10.7	3.82797	3.03322	7.93893	7.58623	5.28499	9.16516	5.04285	11.2051	6.09906	4.35833	8.00063	3.5299	5.96437	11.3549	8.99369	4.34911	7.29358	3.5296	6.67217	5.13693	5.7348	9.30104	3.40627	1.43665	7.25195	7.401	3.93769	10.1841	7.55274	2.89595	8.89296	4.11981	1.72495	3.01612	9.12791	8.27161	5.9899	11.3487
1516760	5.73294	0	6.62371	7.12328	5.84728	1.1057	15.685	14.4457	4.39527	0	12.0862	0.302395	1.12949	8.1492	4.79582	3.24973	8.11549	5.41385	11.3224	5.31084	2.22729	9.37944	0	11.7986	10.9875	7.49748	4.64965	5.47449	3.68448	3.83122	3.28505	4.7227	7.39119	1.39826	1.88798	3.34051	5.15012	2.77748	11.5632	9.29291	1.58823	8.26875	1.88757	1.29349	1.80508	10.4307	8.40605	4.74697	11.7773
712324	7.53075	0	5.62679	5.90941	3.36449	0	15.1453	13.7753	2.83428	0	11.1567	2.89156	2.42244	3.10421	3.26149	4.14898	9.62965	3.32056	10.2333	5.38322	6.89019	8.479	1.63835	7.69411	8.65791	5.89401	4.93859	5.86891	2.21022	4.57128	6.37316	3.97508	7.5428	0	2.51927	4.3113	10.9701	5.11249	10.2434	9.08925	3.7687	6.43104	4.21135	3.69903	5.19832	8.45943	7.21471	6.84882	11.8306
1466948	4.5359	0.326631	7.43189	6.52795	6.13412	0	15.143	13.7096	4.95231	0	12.5355	0	1.71492	6.30001	4.87341	5.6572	8.33038	4.34685	11.1014	5.18423	1.74806	8.46074	0.576893	8.70751	11.5324	8.16572	3.65818	4.3568	1.5701	4.57829	4.32574	3.12248	8.27578	0	1.67912	5.57858	4.9384	2.42681	11.4431	8.11677	1.90874	7.88042	2.86812	1.04436	0.712987	10.253	7.60296	4.76284	11.2909
1324763	4.95894	0.99764	6.93157	7.04672	5.21225	3.6582	15.8431	14.6768	4.37873	1.03382	12.0575	2.17507	2.15195	5.65395	5.7187	3.75671	7.78744	4.17332	12.2817	5.21255	3.68	9.06758	1.31241	6.02088	10.9628	7.38843	4.96856	4.53482	1.60284	5.07111	5.13579	4.38557	5.3189	1.68418	2.06366	4.18644	7.91129	3.65585	11.1562	8.64926	2.18487	8.87186	4.19371	1.62478	3.26052	9.54124	7.79283	6.30714	12.0641
1391025	2.99846	0	7.07089	5.25506	6.95677	0	16.5117	14.3508	7.15167	0	12.6978	3.46492	0.961438	6.69132	2.72194	3.16994	7.29806	0	9.67321	4.88695	3.91612	9.27452	2.22407	4.44771	8.46272	4.95904	4.27165	4.91236	2.3792	4.43156	4.45469	6.02184	0	2.29678	2.35399	4.67649	6.84438	2.50345	10.5632	8.70386	1.24595	6.46059	0.943228	1.79904	0	6.68172	7.42565	6.21417	12.5494
1468082	3.75897	0.648223	6.41123	6.57314	7.25882	1.57391	15.5199	13.913	2.06522	0	10.3902	0.737253	0.647322	7.1205	6.68993	5.87832	9.17395	5.0233	11.5953	5.59097	2.87183	7.46594	1.67588	7.69782	10.5933	8.68092	4.17242	5.89307	2.04972	2.73938	4.2106	5.14649	8.86159	0	2.28188	6.11994	7.68588	1.92293	9.25786	8.04672	2.22961	7.70109	3.16977	1.87516	1.651	7.80625	8.0571	5.4371	11.0636
1599951	4.67976	2.31801	7.31457	6.61669	8.54147	2.62112	14.5504	14.1705	8.09194	2.39775	7.89296	3.43732	3.28335	8.03288	6.36083	4.95391	7.14133	4.61168	9.62219	5.74844	4.3477	6.41533	1.58893	13.1062	8.73899	6.84323	5.3129	5.56751	5.19985	5.84028	4.58465	5.80805	3.97725	2.7938	2.53361	6.14092	7.18766	1.89855	10.0368	10.6511	2.98281	7.03351	4.38549	1.39369	3.28143	9.98159	9.1846	6.68396	9.04778
1527039	5.59488	1.08817	7.24044	7.07388	8.82218	3.15271	15.8299	14.5781	6.5698	2.11539	8.58423	3.49617	3.29909	8.26263	4.98211	7.32638	7.76201	5.34173	9.44861	6.17373	4.78062	5.80432	3.69053	6.88213	9.95138	8.00326	3.66054	6.02234	4.19287	5.11899	5.06398	6.14147	4.29934	2.49679	2.32109	7.57147	7.31736	4.29714	9.75734	8.70431	3.34628	7.75494	3.5966	1.60427	3.83937	7.77802	10.4565	5.86065	10.0682
1576819	6.41731	6.35716	6.16806	6.02467	7.09143	3.38747	14.669	13.7681	4.28044	6.53242	9.22359	1.46017	2.39184	6.3428	5.2365	5.00149	9.46551	5.05121	9.23966	5.8933	5.0172	6.30858	3.2433	5.73591	8.17251	6.69635	4.47868	5.67138	4.70266	7.34441	4.24542	5.39193	7.57264	0.586385	2.10844	8.62862	7.77484	3.90582	7.7696	7.44677	3.44456	8.43825	4.78691	3.5456	5.25993	11.0077	9.31945	6.45463	11.0568
1513833	6.68168	0	5.80134	5.95534	5.56759	0	16.1998	14.7254	5.48323	0	10.5041	0.937975	0	4.10929	3.48674	0	8.5493	2.07244	8.01644	3.60574	3.65195	10.4763	0	6.37567	8.88103	6.10752	3.13668	5.79758	3.70852	6.20483	5.14386	5.59279	6.7309	0	2.28027	4.24244	8.10588	5.72117	8.60427	9.61153	1.0881	7.13849	3.43923	1.78351	1.56529	11.4672	6.51594	7.08673	11.1067
1552280	2.63451	0	6.28857	6.58707	5.49995	4.40097	16.0023	14.0821	5.31855	0	11.0433	0	0.991444	5.40357	5.6528	3.2243	7.58186	3.72507	11.5241	4.65207	4.27661	8.62318	3.11461	5.32548	12.1539	7.84954	1.93756	4.75664	1.67447	2.76126	0	5.3591	8.35613	2.34559	2.40328	9.0285	7.43674	3.05455	9.03786	8.37498	3.93641	8.22218	2.95212	1.61806	1.1668	8.43324	7.78799	5.01844	10.4806
1293281	4.78308	3.10471	6.90865	7.44246	5.68919	1.85858	16.0691	14.1445	4.27127	0.184794	10.2715	2.65375	2.06882	8.45582	4.32671	4.16664	9.2791	4.32357	10.2266	4.77641	3.85282	8.63478	1.3496	6.49794	9.34323	7.68573	4.89603	4.74783	2.198	4.82957	4.67426	5.11213	4.03269	3.04633	1.19419	3.38409	7.49327	2.79854	11.4211	8.78564	2.08378	8.84113	3.37275	1.39577	3.56938	8.5597	8.47867	6.30126	10.1277
1443937	3.07577	0.787589	6.61755	7.05146	7.11197	3.35528	15.3536	13.0998	7.34038	0	11.0157	2.5339	2.75685	6.33751	1.73424	4.96253	9.8159	6.10512	8.78097	5.42308	3.77197	4.00611	2.94737	6.47855	9.25944	6.78391	5.11987	6.2856	6.65777	0.683237	4.64525	6.02063	2.68935	0	3.37736	9.54326	5.94084	5.57634	9.8909	5.69101	2.73493	8.63883	5.03478	2.00558	5.41147	7.51771	9.85185	8.0474	10.6554
1426593	3.58614	0	6.48911	6.34083	5.10908	0	16.1774	15.5086	5.78096	0	10.4688	0.902774	3.08552	7.35621	2.90876	4.24005	7.70552	3.2115	9.35166	4.69261	2.41042	8.7313	0.86215	9.91162	9.08101	5.94603	3.91156	5.293	3.40498	4.54207	5.37664	5.27629	5.01799	0.521818	2.1164	5.15607	6.71943	1.795	11.126	9.72605	2.19829	6.1314	4.25044	1.28443	3.50666	9.1567	7.89469	5.94109	9.10587
1451776	4.5146	0.2581	7.13801	7.52989	7.25061	0.512744	14.761	13.0398	3.84169	0	12.1964	0.70795	2.16069	6.7321	2.31632	3.27929	9.43145	3.9176	12.6591	5.8222	1.89854	7.14463	0	9.09015	11.385	8.9136	2.86137	7.54697	2.8552	5.57574	3.02309	5.51026	11.81	1.49465	0.656379	13.0651	5.77552	1.91539	10.1441	8.13177	1.25134	9.0005	2.42815	3.44718	2.05027	8.52813	8.88392	5.41222	11.5736
1521338	1.85113	1.42134	6.18658	7.17776	7.91634	0.354525	14.5966	13.8212	6.79076	2.80841	13.004	1.84172	2.2719	8.44882	7.18102	4.71019	8.24883	4.16529	9.91048	5.84906	1.98848	5.54619	1.79672	11.5083	11.6309	9.19417	5.47874	6.23726	6.25871	2.70779	3.6989	6.4554	4.45791	1.72569	1.25428	6.20742	6.32112	2.41335	11.094	7.95788	0.854999	5.93983	3.79324	1.39463	1.07438	8.09952	9.62193	5.27166	11.1048
1477343	5.87377	2.28609	7.12095	6.68833	8.41124	0.932715	15.0634	14.186	7.67784	0	10.0583	2.65973	3.17199	8.071	5.14653	5.28183	7.88449	4.37435	10.6606	6.24327	1.76553	8.49156	0.178392	9.80881	9.9475	9.02822	2.76272	5.58376	5.69176	7.32947	4.37875	6.52056	6.95278	0	0.848148	6.53291	5.29032	2.68721	10.971	10.2706	2.80706	7.14475	3.73388	0.74464	3.61993	11.1777	8.9475	5.92595	11.2564
1389627	2.84299	0.169696	6.5208	6.11383	5.82787	0.100992	16.1174	14.773	5.39232	1.43576	11.2595	2.9949	2.12577	6.53348	5.77916	4.31779	7.02826	2.73374	10.1768	4.88134	3.48524	8.18798	2.7648	10.1957	10.7764	7.69897	4.42783	5.34574	2.06305	5.48651	5.32524	5.85315	6.55806	3.03693	1.82792	4.7082	7.31622	2.89741	10.1398	8.93872	2.11711	7.85662	2.74534	1.74363	3.38134	9.92428	7.88818	6.10582	9.75538
1513492	3.39985	1.57102	6.77966	6.09341	6.53379	1.23634	14.9479	13.5689	4.65805	0.696054	8.77221	0.700618	1.92458	7.65536	5.60339	5.86274	8.02397	4.59814	9.78201	5.96253	1.80917	6.09583	1.26614	3.27064	10.4262	8.34473	3.07638	6.13523	1.53372	2.7326	2.67288	5.51896	6.33337	0.401536	0.65817	5.64254	5.64765	2.52487	8.83796	8.6296	1.25537	5.89201	2.89376	0.217454	1.61132	9.28568	8.24022	5.09447	10.449
1305342	2.34534	2.0913	6.48136	6.54	6.31186	1.71828	14.6335	13.9669	5.54078	0.352849	8.76392	3.32819	2.44311	7.62416	6.78582	4.44251	7.11549	3.58738	10.3185	5.60232	1.85651	6.54609	0.933927	12.7024	8.90396	8.13088	4.15533	4.95807	3.3349	3.2458	3.71886	5.62667	3.36899	0.416411	1.62737	6.10993	5.7396	3.37626	10.4357	10.2428	2.46344	6.01792	3.85638	0.625537	1.67075	9.83374	9.24612	5.87343	11.1651
1297899	6.12391	2.67911	6.77403	9.21899	8.44536	4.13353	14.9897	14.4278	8.01814	0	5.76922	4.80854	4.14045	9.51415	8.71752	7.00968	8.74784	4.39906	12.2537	8.18063	0.225144	5.49985	1.88842	7.94026	10.1295	10.6668	5.97304	7.52287	5.89534	2.33727	3.61252	5.49175	7.6411	0.508159	3.90864	8.82807	6.43255	2.60094	9.89232	10.9516	4.88062	7.10824	6.75594	2.73508	3.44364	8.74362	10.6571	7.50062	1.07988
1298180	6.43299	3.23269	6.15063	8.51179	7.50465	4.71153	15.9252	13.8632	5.56075	0	3.76557	0	4.3646	6.06181	6.17795	6.97978	8.87896	3.43299	15.1714	8.55001	0	5.4263	0	3.00003	15.2782	10.8753	4.78663	6.82021	5.68373	3.60884	1.26305	6.17795	9.72079	2.72249	3.23269	10.3258	3.76557	3.00003	9.54808	7.15384	0	8.93136	5.05314	3.60884	1.92602	6.95655	11.3094	6.17795	3.76557
1298766	8.97133	3.95602	5.94248	8.60062	6.05177	1.77397	15.9076	14.2568	5.31176	0	3.04611	0	4.65532	6.42119	6.29348	7.34993	10.0312	5.82422	11.7881	5.76125	0	8.7781	1.77397	4.34763	11.4328	8.77013	5.47764	6.33732	5.12429	5.94248	3.04611	5.31176	7.51171	4.16507	3.95602	2.54594	5.02055	4.34763	11.0002	8.3455	3.04611	9.02593	6.37986	1.77397	5.6954	11.5539	8.56419	7.6742	4.19588
1303097	8.67225	3.24645	5.77799	8.96678	5.56316	3.90535	15.8484	13.1851	4.30221	0	3.63268	0.999173	3.29619	6.46053	5.87079	6.19186	10.4533	4.26522	12.1035	6.48486	0	5.09993	4.0134	4.27145	10.616	9.81919	5.18161	6.61797	4.60328	4.31433	1.11459	4.51674	8.7471	1.32094	1.36822	9.25927	4.87287	4.70807	6.25418	7.48217	1.93738	8.92316	4.42469	2.24662	3.10008	9.27311	8.68572	5.65371	3.29607
1313123	6.18976	2.38209	8.23149	8.18674	8.85498	5.23491	15.5533	15.1279	8.47758	0	6.01281	4.19312	3.89688	6.5536	6.92229	6.0285	8.04204	4.2562	9.81295	6.851	0	4.14779	0.958426	11.8845	9.58815	8.32809	6.0365	6.82403	8.4305	3.42577	5.21306	5.82716	3.48368	0.75845	4.49215	4.68081	6.171	3.9448	8.48924	10.9394	3.97395	6.02261	7.5575	2.8779	4.44712	7.2935	10.2875	8.37557	1.73402
1321055	9.51807	0	8.59441	6.78564	8.78994	0	16.5396	15.231	6.54016	0	0	1.286	0	0	7.17843	0	10.2469	0	12.122	6.78564	0	7.5098	0	6.70837	10.923	7.66101	5.02889	6.29792	4.49683	0	2.41022	3.64479	9.42453	0	0	0	4.49683	6.89431	9.8345	10.2672	0	0	4.58594	0	0	9.15647	9.43656	5.51077	2.41022
1350114	5.97872	0	5.88082	8.62229	1.61766	3.74551	16.4732	14.7857	4.4388	1.61766	3.50383	0	4.4388	4.13341	7.82334	6.61812	8.07649	3.50383	12.6815	5.88082	0	8.16234	0	0	13.2705	9.25081	6.19784	6.99089	2.36107	0	1.61766	5.00142	6.89384	2.84926	2.84926	0	5.88082	4.13341	8.53647	8.26292	1.61766	8.14135	6.19784	2.36107	1.61766	9.88002	7.93731	6.8247	1.61766
1379224	8.05937	0	0	7.68248	7.77515	0	16.5969	15.3733	0	0	0	0	2.9661	0	7.10102	0	9.40004	0	11.8161	0	2.9661	8.09576	0	6.2471	10.399	6.78172	6.78172	6.48518	2.9661	0	5.13221	0	0	0	0	0	6.78172	0	9.4571	9.05666	3.8707	9.00019	6.11149	0	0	11.5071	9.40004	9.00019	5.13221
1380507	10.074	2.2633	6.30229	9.97126	7.25772	5.70907	15.7039	14.3213	4.81965	0	3.10463	0	2.2633	4.57321	6.91562	8.19493	11.193	7.20914	10.4851	5.87398	0	7.02492	0	4.91361	11.0877	9.64809	6.84582	6.21885	2.99427	0	3.9607	4.32225	7.95084	0	0	4.41084	5.39836	2.99427	9.22031	7.91342	4.5343	9.95109	6.31382	0	2.87476	9.95754	9.49312	7.46331	2.08307
1382284	9.27859	3.08247	6.58872	7.08184	3.99469	0	16.1217	14.9649	5.03343	0	3.36993	0	0	4.76273	5.88013	6.60182	10.239	5.92517	10.1925	6.44149	0	9.25674	0	4.85872	9.96337	7.77818	6.72231	7.36941	4.54917	0	3.81492	5.63108	6.53162	3.08247	3.08247	7.1965	6.05242	5.92517	9.68762	9.62074	3.99469	6.86783	5.83364	0	0	9.89143	9.28725	9.3872	4.54917
1401767	9.27195	0	6.84004	8.51722	5.70106	4.58751	15.9437	14.8803	5.746	0	5.746	3.20624	4.37508	5.95182	5.746	7.15529	9.73179	4.77264	8.78284	6.56705	0	9.58493	0	5.50586	9.75121	7.8441	6.70999	7.28275	3.44299	5.91294	5.15233	5.39736	8.9264	3.20624	0	4.68304	4.4852	4.37508	9.32474	9.10519	0	7.5967	7.17185	0	6.46323	12.7539	7.34249	8.91661	4.68304
1404354	5.56637	1.11728	6.61557	8.5575	5.58991	3.00293	14.4663	13.7539	6.14513	0	4.82199	0	2.29217	4.78167	7.0736	7.24279	8.19261	0	11.1455	7.55835	0	5.85574	0	8.74166	11.8462	9.81419	3.98296	6.29588	5.9314	3.3169	0	3.83319	0	2.50526	2.69089	8.09316	3.98296	3.52662	9.52919	8.48245	1.73931	7.04833	4.01809	2.77545	2.04206	8.40825	8.95657	6.09665	3.46684
1405005	5.46342	0	6.95509	9.04779	6.41696	0	15.9755	14.7959	5.13497	0	4.43713	0	0	6.50521	3.03333	5.99743	9.31526	5.70618	12.3836	6.60178	0	8.70682	0	2.67587	10.8671	8.39272	6.53347	6.07638	4.49576	5.87026	4.02435	5.52101	7.72872	2.67587	1.88562	8.54275	4.75771	1.48375	10.3953	8.7466	4.75771	7.95972	7.13183	5.37249	0	9.71438	8.94108	8.97362	5.23506
1406337	7.17738	0	7.64667	7.97382	7.30977	3.8983	16.4779	14.922	6.55058	0	3.8983	0	5.70063	6.31883	6.62024	4.28894	8.87447	5.93736	11.0965	6.2325	0	9.06138	0	3.8983	10.825	8.53899	6.40029	6.40029	5.93736	0	4.84909	6.14067	3.36092	0	5.06431	0	6.2325	0	10.2312	9.67438	0	6.40029	5.93736	5.41727	2.49492	9.52802	8.17239	7.91959	5.06431
1425583	6.94746	2.33734	6.46418	8.58474	6.5499	3.00476	15.3256	13.9288	5.30908	0	4.23545	3.88583	2.73881	8.75594	7.71171	7.52111	8.49032	4.41065	12.8241	6.47736	0	6.26565	1.39038	9.04103	11.7754	10.4043	5.57751	5.50209	4.73733	2.73881	3.00476	4.29624	7.19636	0	2.67919	0.623394	4.29624	4.83619	9.8833	8.87863	3.68828	8.31166	5.52767	2.79607	2.79607	9.13521	10.8961	7.47961	4.41815
1465348	3.97464	0	6.67055	7.14268	6.19641	4.98708	14.8478	14.9402	6.27976	0	5.11364	0.447301	4.71492	9.75536	6.17842	4.89314	7.61077	3.73969	13.199	6.6101	0	4.85741	1.39818	7.54862	10.6333	10.9178	4.35379	5.13618	4.39175	4.23349	2.64859	4.21949	3.59531	0	4.36655	9.41822	4.0869	3.90634	9.66716	8.41381	1.66944	7.71178	5.43177	3.50581	2.51736	6.13804	9.71568	7.20975	3.57389
1467956	7.73606	3.88447	6.13439	7.82377	7.05107	5.97634	15.4021	13.7534	4.58993	0	5.24228	0	3.9235	7.40138	8.98411	10.2328	9.89949	5.00818	12.7906	8.3744	0	5.59635	0	2.97899	12.4264	10.8691	7.0378	8.01433	4.61399	6.58137	2.6472	6.19147	8.94197	1.93913	3.67173	0	4.98991	3.36655	7.86946	8.58987	1.77811	8.83217	2.44747	0	5.80928	8.32425	9.78297	8.24751	4.84376
1468863	8.01916	5.01822	6.79342	8.91799	7.91893	9.06039	14.8241	13.7229	5.91646	0	5.53615	3.76881	3.5758	6.40903	6.56801	7.85655	8.09677	5.53615	12.1093	7.46605	0	4.77009	3.03014	8.18565	10.9335	10.0969	7.68528	6.59882	4.9875	7.31958	3.40034	4.75192	1.24215	2.14201	3.08921	8.78586	5.14889	4.92402	8.35772	6.37383	4.57726	7.01522	6.30698	3.08921	4.57726	7.69957	9.28543	8.10738	3.4476
1472421	11.6336	0	0	8.155	4.87333	0	16.2751	15.1737	6.28823	0	4.27463	0	0	7.79567	0	0	7.01317	0	12.4458	7.92503	0	8.08895	0	7.05764	11.1218	7.9651	6.55488	7.74636	2.14473	0	0	6.44068	0	0	6.43551	0	0.390779	8.67324	9.28571	10.0121	0	9.97153	1.35361	0	0	8.89025	10.6417	10.8119	1.89613
1472494	6.49167	2.49758	8.28164	10.4431	8.38768	5.86586	15.4896	15.2557	8.06498	8.4061	5.64049	3.04076	6.6057	4.80857	5.34911	5.05047	7.26096	5.84008	12.6221	8.01305	0	5.65535	1.1407	1.61612	12.4941	10.4997	8.50374	6.89158	4.55756	12.8174	4.53631	6.61079	1.61612	0.426802	4.29201	12.8333	7.04049	3.18426	9.80716	5.83139	6.55151	10.4689	7.32232	10.8493	3.52352	6.62092	11.3049	9.36797	3.01088
1511228	9.02044	3.2869	6.51741	8.63177	6.39611	3.6645	15.8187	14.8521	5.04965	0	5.11188	3.2869	3.48802	6.09087	6.05963	5.66222	10.0942	5.70323	13.6217	6.0277	0	8.42057	0	6.68931	11.2796	9.29647	6.80686	6.78792	5.53171	3.05313	3.96349	5.22883	7.55368	0	2.42762	7.49651	5.3882	4.91649	10.9141	9.78124	4.21103	8.52718	6.31906	0	3.2869	9.87843	9.36196	8.89332	4.69043
1520219	7.71849	1.41698	6.6849	9.26598	5.95337	6.42934	16.1319	14.8467	5.23825	3.22517	3.75777	0.875884	3.8442	4.99548	7.34887	4.75253	8.75999	3.75777	13.5476	6.1011	0	8.24865	2.37174	4.55757	11.4996	9.29313	6.70814	6.67315	4.2124	4.07618	2.77525	5.06911	5.95337	3.22517	3.22517	8.01246	5.10456	5.17295	9.19786	8.72363	4.83589	9.37161	7.05475	3.22517	4.65643	8.59867	8.84388	8.48551	5.79313
1552682	4.33743	3.43861	5.49366	8.35405	7.61795	0	14.4488	13.7028	4.52533	0	4.30359	3.99981	2.82637	7.38296	4.9097	7.35845	10.1747	5.581	11.2466	6.6423	0	6.03735	0	8.50488	11.3277	9.54886	3.95691	5.80312	2.72775	3.23822	2.62188	4.04147	0.954098	0	2.50763	12.2291	3.61452	0	8.56335	6.57297	2.09788	5.72857	4.08196	3.08728	0.554524	9.56144	8.69481	6.12715	2.09788
786220	8.33333	7.11564	5.30809	8.48976	4.6637	6.96866	15.8536	14.3544	4.88479	0	2.78171	3.46914	1.81499	7.35639	7.41434	7.25585	11.0635	5.81785	11.8834	7.18387	0	7.91853	0	5.70628	11.0943	8.91805	5.77425	6.99739	3.93281	0	2.1237	0	4.40249	9.08123	0	6.81579	5.45338	4.15304	9.34977	9.00313	0	8.88769	6.126	0	5.0401	11.1598	8.751	6.57026	5.07645
[truncated: 1,757 more columns]
